# Supplementary material for: Losing the beat: deficits in temporal coordination
Source: Philos Trans R Soc Lond B Biol Sci. 2014 Dec 19;369(1658):20130405. doi: 10.1098/rstb.2013.0405 (PMC4240972; doi:10.1098/rstb.2013.0405)
Supplement: Palmer et al. 2014 Simulation [file rstb20130405supp1.zip › noiseSimulation.m]

% Noise simulation model fit to perturbation tapping
% Relative phase values generated from a uniform distribution with mean of 0 and variance set to obtained subject's variance
% Model used in Phil Trans Review B, 2014, Palmer, Lidji, Peretz
% C. Palmer Lab, Montreal, 2014

function [ mydata mydata2 myvar seed] = noiseSimulation( counter,randomSeed, modeltype, ...
    weightswitch, writeswitch, figswitch)
% First 2 paramters are required:
% 				counter for number of simulations
%				randomSeed per simulation
% Default values for arguments 3-6
if nargin < 3
    modeltype = 'FLK';
end
if nargin < 4
    weightswitch = false;
end
if nargin < 5
    writeswitch = true;
end
if nargin < 6
    figswitch = true;
end

flipF = true;

rootpath = 'P:\synch\pascale\Beat-deafness\phase+period\';
inpath = [ rootpath 'DATA\' ];
meanfile = 'mean32.dat';

addpath([ rootpath 'Analyses\CurveFitting\' ]);

%A b c f theta
initA(1,1,1:3) = [ 0.03 0.08 0.15 ];
initvalsTemplate = { initA 1 0 0.15 0 };

if strcmpi( modeltype, 'FLK' )
    if weightswitch
        outname = 'FLKweighted';
    else
        outname = 'FLKunweighted';
    end
else
    outname = 'PKtest';
end

tempPath =strcat('S:\GLOBAL\ari\NoiseSimulation\FLKunweighted\feb-21\NoiseSimulation-test', num2str(counter));
outpath = [tempPath '\' outname '\'];%['P:\synch\pascale\Beat-deafness\phase+period\Analyses\CurveFitting\AvgAcrossTrials\ekdebug\noiseSimulation\' outname '\']; //////////////////////\\\\\\\\\\\\\\\\\\\\\\\\\\\\////////////////
outputfile = strcat('b',num2str(counter),'.var.dat');
if ~exist( outpath, 'dir' )
    mkdir( outpath );
end

normalize = false;
explicit = false(1,5);

allsubs = { 'M' '1' '2' '3' '5' '6' '8' '9' '11' '12' '13' '14' ...
    '15' '16' '17' '18' '19' '20' '21' '23' '24' '25' '26' '28' ...
    '29' '30' '31' '32' '33' '34' '35' '36' '37' '38' };

%Loop parameters
subjects = allsubs;
pert = { 'phase' 'tempo' };
amt = [.03 .08 .15];
incdec = { 'inc' 'dec' };

datasize = [ length(subjects) length(pert) length(amt) length(incdec) ];
mydata = repmat( struct('A',[], 'b',[], 'c',[], 'f',[], 'theta',[], ...
    'rsquare',[],'aic',[],'aic_sse',[]), datasize );
mydata2 = mydata;
myvar = NaN([ datasize 2 ]);

for S1 = 1 : length( subjects )
    S = subjects{S1};
    
    %LOAD IN THIS SUBJECT'S DATA
    [ indata ylims ] = loadSubData( S, inpath, meanfile );

    for P1 = 1 : length( pert )
        P = pert{P1};
        
        for A1 = 1 : length( amt )
            A = amt(A1);

            for I1 = 1 : length( incdec )
                I = incdec{I1};
                
                mystring = sprintf( 'S%s%s%.2f%s', S, P, A, I );
                
                goodrows = strcmpi(indata{3},P) & ...
                    indata{4} == A & strcmpi(indata{5},I);

                % Loop through each initval, pull it from template
                nvals = length( initvalsTemplate );
                initvals = NaN( 1, nvals );
                for i = 1 : nvals
                    ind = { S1 P1 A1 I1 };
                    mysize = arrayfun( ...
                        @(x) size(initvalsTemplate{i},x), 1:length(ind) );
                    ind( mysize==1 ) = {1};
                    initvals(i) = initvalsTemplate{i}(ind{:});
                end

                %col6 = event (1-12), col3 = pert (phase/tempo),
                %col4 = amt (.03/.08/.15), col5 = inc/dec
                %NOTE: tavg needs to be a column vector, for createFitExplicit
                %tavg is the trial average of phase offset (phi)
                tavg = NaN( 12, 1 );
                for event = 1 : 12
                    goodevent = goodrows & indata{6} == event;
                    tavg(event) = mean( indata{7}(goodevent) );
                end
                
                % Continuous uniform distribution centered at 0:
                % var = (b-a)^2 / 12 = (2b)^2 / 12 = b^2 / 3
                % b = sqrt( 3 * var )
                % Create random values between +/- b
                var1 = var( tavg );
                randSize = sqrt( 3 * var1 );
                seed =  rand(12,1);
                newdata = randomSeed .* seed .* (randSize*2) - randSize;
                var2 = var( newdata );
                
                
                seedfile = strcat('seed','_',num2str(S1),'_',num2str(P1),'_',num2str(A1),'_',num2str(I1),'.mat');
                seedpath = [outpath  '\'  seedfile];
                save(seedpath,'seed');
% Plotting Functions                
                myvar( S1,P1,A1,I1,: ) = [ var1 var2 ];
%                 if figswitch
%                     clf;
%                     myAxes(1) = subplot(2,1,1);
%                 end
                 mydata( S1,P1,A1,I1 ) = createFitExplicit(tavg, initvals, ...
                     modeltype,figswitch,weightswitch,normalize,explicit,...
                     false);
                
%                 if figswitch
%                     b = mydata( S1,P1,A1,I1 ).b;
%                     text( 10, -0.15, sprintf('var: %f\nb:   %f', var1, b) );
%                     ylabel('Obtained Data');
%                     
%                     myAxes(2) = subplot(2,1,2);
%                 end
				
				% mydata2 is the data  structure for the noise simulation fit
                mydata2( S1,P1,A1,I1 ) = createFitExplicit(newdata, initvals, ...
                    modeltype,figswitch,weightswitch,normalize,explicit,...
                    false);
                

                
%                 if figswitch
%                     b = mydata2( S1,P1,A1,I1 ).b;
%                     text( 10, -0.15, sprintf('var: %f\nb:   %f', var2, b) );
%                     ylabel('Simulated Noise');
%                     
%                     linkaxes( myAxes );
%                     ylim( ylims );
%                     
%                     if writeswitch
%                         saveas(gcf, [outpath mystring '.fig'] ); %save the .fig
%                         %eval(sprintf( 'print -dpng -noui -f%d %s', gcf, [ mystring '.png' ] ));
%                         saveas(gcf,[outpath mystring '.eps'],'epsc');%save a .eps of the plot
%                         %this is finally one format that doesn't
%                         %give warnings and opens in AI in colour
%                         saveas(gcf,[outpath mystring '.png'],'png'); %save a .png image of the plot
%                     end
%                 end
                
            end
        end
    end
end

temp = cat( 5, mydata, mydata2 );
temp = permute( temp, [5 4 3 2 1] );
temp2 = permute( myvar, [5 4 3 2 1] );
temp2 = reshape( temp2, 1, [] );
temp3 = [ cell2mat(struct2cell(temp(:))); temp2 ];
temp3 = num2cell( reshape(temp3, [], 1) );

header = {'S' 'Pert' 'Amt ' 'IncDec' 'Orig/Noise' 'Parameter' 'Value' };
% headcol = expandargs(subjects, pert, amt, incdec, {'Orig' 'Noise'}, {'b' 'variance'}, 'keepcell');
headcol = expandargs(subjects, pert, amt, incdec, {'Orig    ' 'Noise    '}, {'A' 'b' 'c' 'f' 'theta' 'rsquare' 'aic' 'aic_sse' 'variance'}, 'keepcell');

myout = [ headcol temp3 ];

if writeswitch
    writeCell( [outpath outputfile], myout, header );
end


function [ indata ylims ] = loadSubData( S, inpath, meanfile )
%FUNCTION THAT READS IN SUBJECT DATA

if strcmp( S, 'Mean' )
    subjfolder = 'MEAN\';
    infile = [ inpath subjfolder meanfile ];
    
    if ismember( meanfile, {'N=32'} )
        nheaderlines = 1;
        datacols = [ 1:4 6 ];
        pattern = '%s %f %s %d %d %f %f %f';
    else
        nheaderlines = 0;
        datacols = 1 : 5;
        pattern = '%s %f %s %d %f';
    end
    
    fid = fopen( infile, 'r' );
    indata = textscan( fid, pattern, 'Headerlines', nheaderlines );
    fclose( fid );
    
    dsize = size( indata{1} );
    indata = { cell(dsize) NaN(dsize) indata{datacols} };
    
    ylims = [ -0.5 0.5 ];
    
else
    if strcmp( S, 'M' )
        subjfolder='Mathieu\';
    else
        subjfolder=sprintf('S%s\\',S);
    end
    
    infile = sprintf('%s%sS%s_PhaseCalcsadj.txt',inpath,subjfolder,S);
    fid = fopen( infile, 'r' );
    indata = textscan( fid, '%s %d %s %f %s %d %f %s' );
    fclose( fid );
    
    ylims = [ -0.5 0.5 ];
end
