# Supplementary material for: Losing the beat: deficits in temporal coordination
Source: Philos Trans R Soc Lond B Biol Sci. 2014 Dec 19;369(1658):20130405. doi: 10.1098/rstb.2013.0405 (PMC4240972; doi:10.1098/rstb.2013.0405)
Supplement: Palmer et al. 2014 Simulation [file rstb20130405supp1.zip › createFitExplicit.m]

function [data fitObject goodnessOfFit outputVals] = createFitExplicit( ...
    phi, initvals, fitmodel, figswitch, weightswitch, normalize, ...
    explicit, clearfig )
% Upper and Lower bounds for model parameters set here
	
% Input:
% phi - data in column array that is to be fit
% initvals - array of starting values for parameters used in the fitmodel
%   - for FLK, initial values are [A b c f theta]
%   - for PK, initial values are [alpha beta IRIdiff0]
% fitmodel - string containing either 'FLK' or 'PK' indicating the fit type
% figswitch (optional) - 0=do not generate figures, 1=generate figures
% (0=default)
% weightswitch (optional) - controls whether the data is weighted or not.
% Applying the weight makes the first 4 data points in the set twice as
% heavy as the last 8. 0=unweighted, 1=weighted (0=default)

% Output;
% data - a structure containing the paramater values, plus Rsquare, AIC and AICsse
% fitObject - cfit object. Use coeffvalues(fitObject) to extract fit coefficients
% goodnessOfFit - struct containing some statistics parameters including R^2
% outputVals - struct containing technical information about the results of the fit

%CHECKING INPUT
if nargin < 3
    error( 'Not enough inputs.' );
end
if nargin < 4
    figswitch = false;
end
if nargin < 5
    weightswitch = false;
end
if nargin < 6
    normalize = false;
end
if nargin < 7
    explicit = false(size( initvals ));
end
if nargin < 8
    clearfig = true;
end

%Weightswitch: true = weight first four twice as heavy (false = even
%weight)
if weightswitch
    weight = [2 2 2 2 ones(1,length(phi)-4)];
else
    weight = ones(length(phi),1);
end

if normalize
    normalize = 'on';
else
    normalize = 'off';
end

mycolor=[0 0 0]; %color of the data points
xvals = ( 1 : numel(phi) )';

% if figswitch
%     % Set up figure to receive data sets and fits
%     %figure;
%     %figure(fig);
%     %fig = gcf;
%     if clearfig
%         fig = clf;
%     end
%     %set(fig,'Units','Pixels','Position',[471 276 680 474]);
%     % Line handles and text for the legend.
%     hLine = [];
%     legendText = {};
%     % Limits of the x-axis.
%     plotXlim = [Inf -Inf];
%     % Axes for the plot.
%     %plotAxes = axes;
%     plotAxes = gca;
%     %set(plotAxes,'Units','normalized','OuterPosition',[0 0 1 1]);
%     set(plotAxes,'Box','on');
%     axes(plotAxes);
%     hold on;
% 
%     hLine(end+1) = line( xvals, phi, 'Parent', plotAxes, 'Color', ...
%         mycolor, 'LineStyle', 'none', 'LineWidth', 1, 'Marker', '.', ...
%         'MarkerSize', 12 );
%     plotXlim(1) = min( plotXlim(1), min(xvals) );
%     plotXlim(2) = max( plotXlim(2), max(xvals) );
%     %legendText{end+1} = 'Phi';
%     legendText{end+1} = 'Data';
% 
%     % Nudge axis limits beyond data limits
%     if all(isfinite(plotXlim))
%         plotXlim = plotXlim + [-1 1] * 0.01 * diff(plotXlim);
%         set( plotAxes, 'XLim', plotXlim )
%     else
%         set( plotAxes, 'XLim', [0.89000000000000001, 12.109999999999999] );
%     end
% end

% --- Create fit "DampedExp"
fitOptions = fitoptions('method',...
    'NonlinearLeastSquares',...
    'Normalize', normalize,'Lower', [-Inf 0 -Inf 0 -Inf], 'Upper', [Inf Inf Inf 0.5 Inf], ...%UPPER BOUNDS FOR [A b c f theta]
    'StartPoint', initvals(~explicit), ...
    'Weights', weight,...
    'Algorithm','Levenberg-Marquardt',... %FITTING ALGORITHM BEING USED
    'MaxFunEvals',1200,...
    'MaxIter',800);

% Check if any x and y vals are NaN or Inf
goodvals = isfinite(xvals) & isfinite(phi);
if ~all( goodvals )
    warning( 'GenerateMFile:IgnoringNansAndInfs',...
        'Ignoring NaNs and Infs in data.' );
end

% Create the fitType
if strcmpi( fitmodel, 'FLK' )
    coefficients = {'A', 'b', 'c', 'f', 'theta'};
elseif strcmpi( fitmodel, 'PK' )
    coefficients = {'alpha', 'beta', 'IRIdiff0'};
else
    error('Invalid string for model type. Parameter "modelfit" must be "FLK" or "PK". ')
end

initvalStr = coefficients;
initvalStr( explicit ) = arrayfun( @(x) {sprintf('%f',x)}, ...
    initvals(explicit) );

if strcmpi( fitmodel, 'FLK' )
    fitStr = sprintf( '%s*exp(-%s*n)*cos(2*pi*%s*n+%s)+%s', ...
        initvalStr{[1 2 4 5 3]} );
    fitType = fittype( fitStr,'dependent',{'phi'},'independent',{'n'},...
        'coefficients',coefficients(~explicit) );
elseif strcmpi( fitmodel, 'PK' )
    fitStr = sprintf( '%s + 2*(1-(1+exp(-%s*n)).^-1)*(%s - %s)', ...
        initvalStr{[1 2 3 1]} );
    fitType = fittype( fitStr,'dependent',{'y'},'independent',{'n'},...
        'coefficients',coefficients(~explicit) );
end

% Fit this model using new data
[ fitObject goodnessOfFit outputVals] = fit( xvals(goodvals), ...
    phi(goodvals), fitType, fitOptions );

% HERE WE CALCULATE AICc, AICsse AND LOG-LIKELIHOOD FOR THE MODELS
y = feval(fitObject,phi(goodvals));
u = phi(goodvals);

phat = mle(y); % Maximum likelihood estimation
L = phat(2); % Likelihood value for estimated model
k = length(coeffvalues(fitObject)); % number of parameters
n = length(goodvals); % number of samples

SSE = goodnessOfFit.sse;

AICc = 2*k - 2*log(L) + (2*k*(k+1))/(n-k-1); % http://en.wikipedia.org/wiki/Akaike_information_criterion
AICsse = n*log(SSE) + 2*k; % AIC using Sum of Squared Error

% END OF AIC, AICsse COMPUTATION

% Combine all the paramater values
dataArray( ~explicit ) = coeffvalues( fitObject );
dataArray( explicit ) = initvals( explicit );
dataCell = num2cell([ dataArray goodnessOfFit.rsquare AICc AICsse]); % ADDED AICc AND AICsse

% Convert to data structure
data = cell2struct( dataCell, [coefficients {'rsquare'} {'aic'} {'aic_sse'}], 2 ); % ADDED aic AND aic_sse 

% Plot this fit
% if figswitch
%     hTemp = plot(fitObject,'fit',0.95);
%     hLine(end+1) = hTemp(1);
%     set(hLine(end),'Color',[1 0 0],...
%         'LineStyle','-', 'LineWidth',2,...
%         'Marker','none', 'MarkerSize',6);
%     % Turn off legend created by plot method.
%     legend off;
%     % Store line handle and fit name for legend.
%     if strcmpi( fitmodel, 'FLK' )
%         legendText{end+1} = 'FLKModel';
%     else
%         legendText{end+1} = 'PKModel';
%     end
%     
%     % --- Finished fitting and plotting data. Clean up.
%     hold off;
%     % Display legend
%     leginfo_ = {'Orientation', 'vertical'};
%     h_ = legend(plotAxes,hLine,legendText,leginfo_{:});
%     set(h_,'Units','normalized');
%     t_ = get(h_,'Position');
%     t_(1:2) = [0.693422,0.819126];
%     set(h_,'Interpreter','none','Position',t_);
%     % Remove labels from x- and y-axes.
%     xlabel(plotAxes,'');
%     ylabel(plotAxes,'');
% end
