# Supplementary material for: Losing the beat: deficits in temporal coordination
Source: Philos Trans R Soc Lond B Biol Sci. 2014 Dec 19;369(1658):20130405. doi: 10.1098/rstb.2013.0405 (PMC4240972; doi:10.1098/rstb.2013.0405)
Supplement: Palmer et al. 2014 Model [file rstb20130405supp2.zip]

Archive with 7 entries (7 files):
- runSpecific.m
- varhist.m
- createFitExplicit.m
- makeAlldata.m
- processPhi.m
- readme.txt
- runPhi.m
