# Supplementary material for: Losing the beat: deficits in temporal coordination
Source: Philos Trans R Soc Lond B Biol Sci. 2014 Dec 19;369(1658):20130405. doi: 10.1098/rstb.2013.0405 (PMC4240972; doi:10.1098/rstb.2013.0405)
Supplement: Palmer et al. 2014 Model [file rstb20130405supp2.zip › runSpecific.m]

% Damped harmonic oscillator model fit to perturbation tapping
% Model used in Phil Trans Review B, 2014, Palmer, Lidji, Peretz
% C. Palmer Lab, Montreal, 2014

%load( 'alldata.mat' );

outname = 'fixedB-fixedF-notset'; %CHANGE OUTPUT DIRECTORY NAME HERE
figswitch = true;
writeswitch = true;
% Initial parameter values can be entered below ( b and f) or in the script runPhi (A, c, theta)
% Bounds on parameters can be set in createFitExplicit
initB = 1;% Default values assumed to be b = 1, f = 0.15
initF = 0.15;
% 5 parameter values can be entered explicitly [A b c f theta]
explicit = [ false false false false false ];
runPhi( figswitch, writeswitch, outname, initB, initF, explicit )
