# Supplementary material for: Losing the beat: deficits in temporal coordination
Source: Philos Trans R Soc Lond B Biol Sci. 2014 Dec 19;369(1658):20130405. doi: 10.1098/rstb.2013.0405 (PMC4240972; doi:10.1098/rstb.2013.0405)
Supplement: Palmer et al. 2014 Model [file rstb20130405supp2.zip › varhist.m]

% This function generates histograms of the variance values produced by the noise simulations
% Set writeswitch/figswitch to false if you don't want to run varhist
modeltype = 'FLK';
weightswitch = true;
writeswitch = true;
figswitch = true;
% writeswitch = false;
% figswitch = false;
[mydata mydata2 myvar] = noiseSimulation( modeltype, weightswitch, writeswitch, figswitch );

q = myvar;
q([1 30],:,:,:,:) = [];
q = q(:,:,:,:,1);

if strcmpi( modeltype, 'FLK' )
    if weightswitch
        outname = 'FLKweighted';
    else
        outname = 'FLKunweighted';
    end
else
    outname = 'PKtest';
end

for varrange = [.01 .035]
    
    if varrange == .01
        %edges = [ 0:.001:.03 Inf ];
        edges = 0:.0001:.01;
        %edges = 0:.001:.031;
        outname2 = '\varhist0.01\';
    else
        edges = 0:.001:.035;
        outname2 = '\varhist0.035\';
    end
    
    outpath = ['H:\aic_temp_output\' outname outname2];
    if ~exist( outpath, 'dir' )
        mkdir( outpath );
    end
    
    pert = { 'phase' 'tempo' };
    amt = [.03 .08 .15];
    incdec = { 'inc' 'dec' };
    
    for P1 = 1 : length( pert )
        P = pert{P1};
        
        for A1 = 1 : length( amt )
            A = amt(A1);
            
            for I1 = 1 : length( incdec )
                I = incdec{I1};
                
                clf;
                %hist( q(:,P1,A1,I1), 20 );
                n = histc( q(:,P1,A1,I1), edges );
                bar( edges, n, 'histc' );
                xlabel('Variance');
                ylabel('Frequency');
                %ylim([0 32]);
                ylim([0 10]);
                xlim(edges([1 end]));
                mystring = sprintf( '%s%.2f%s-varhist', P, A, I );
                saveas(gcf, [outpath mystring '.fig'] );
                saveas(gcf,[outpath mystring '.eps'],'epsc');%save a .eps of the plot
                saveas(gcf,[outpath mystring '.png']);
            end
        end
    end
    
end
