# Supplementary material for: Losing the beat: deficits in temporal coordination
Source: Philos Trans R Soc Lond B Biol Sci. 2014 Dec 19;369(1658):20130405. doi: 10.1098/rstb.2013.0405 (PMC4240972; doi:10.1098/rstb.2013.0405)
Supplement: Palmer et al. 2014 Model [file rstb20130405supp2.zip › makeAlldata.m]

% This scripts documents the data strucutre format used by runSpecific
data = runPhi;

data2 = data;
data2 = data2(:,:,2:3,:);

nsubs = size( data, 1 );
allsubs = { 'M' '1' '2' '3' '5' '6' '8' '9' '11' '12' '13' '14' ...
    '15' '16' '17' '18' '19' '20' '21' '23' '24' '25' '26' '28' ...
    '29' '30' '31' '32' '33' '34' '35' '36' '37' '38' };

meanB = arrayfun( @(x) mean([data(x,:).b]), 1:nsubs );
meanF = arrayfun( @(x) mean([data(x,:).f]), 1:nsubs );
factors = { 'Subject' 'Perturbation' 'Amount' 'Increase/Decrease' };
levels = { allsubs {'phase' 'tempo'} [.03 .08 .15] {'inc' 'dec'} };

meanB2 = arrayfun( @(x) mean([data2(x,:).b]), 1:nsubs );
meanF2 = arrayfun( @(x) mean([data2(x,:).f]), 1:nsubs );
factors2 = { 'Subject' 'Perturbation' 'Amount' 'Increase/Decrease' };
levels2 = { allsubs {'phase' 'tempo'} [.08 .15] {'inc' 'dec'} };

save( 'alldata.mat', 'data', 'meanB', 'meanF', 'factors', 'levels' );
save( 'alldata2.mat', 'data2', 'meanB2', 'meanF2', 'factors2', 'levels2' );
