# Supplementary material for: Losing the beat: deficits in temporal coordination
Source: Philos Trans R Soc Lond B Biol Sci. 2014 Dec 19;369(1658):20130405. doi: 10.1098/rstb.2013.0405 (PMC4240972; doi:10.1098/rstb.2013.0405)
Supplement: Palmer et al. 2014 Model [file rstb20130405supp2.zip › processPhi.m]

function [ mydata myout ] = processPhi( modeltype, outpath, switches, ...
    initvalsTemplate, subjects, explicit )

% This function packages the data with the inital parameters and specific model and passes them to createFitExplicit

rootpath = 'P:\synch\pascale\Beat-deafness\phase+period\';

if nargin < 1
    modeltype = 'FLK';  %Default model will be FLK-unweighted
end
if nargin < 2
    outpath = 'H:\aic_temp_output\';%[ rootpath 'Analyses\CurveFitting\AvgAcrossTrials\' ];
end
if nargin < 3
    weightswitch = false; %0=no weighting, 1=first 4 points weighted 2x heavier
    figswitch = false;    %1=make figures, 0=no figures
    writeswitch = false;
    newmean = true;
    normalize = false;
    flipF = true;
else
    [ weightswitch figswitch writeswitch newmean normalize flipF ] = ...
        deal( switches(1), switches(2), switches(3), switches(4), ...
        switches(5), switches(6) );
end
if nargin < 4
    if strcmp( modeltype, 'FLK' )
        %Default parameter values
        initA(1,1,1:3) = [ 0.03 0.08 0.15 ];
        initvalsTemplate = { initA 1 0 0.15 0}; % Added 0 for init value of AIC and 0 for init val of BIC 
    else
        % PK model parameters (alpha beta IRIdiff0)
        initvalsTemplate = {0 0 0};
    end
end
if nargin < 5
    %subjects = {'Mean'};
    subjects = { 'M' '1' '2' '3' '5' '6' '8' '9' '11' '12' '13' '14' ...
        '15' '16' '17' '18' '19' '20' '21' '23' '24' '25' '26' '28' ...
        '29' '30' '31' '32' '33' '34' '35' '36' '37' '38' };
    
end
if nargin < 6
    explicit = false(size( initvalsTemplate ));
end


inpath = [ rootpath 'DATA\' ];
outputfile='fitdataacrosstrialsFLK.dat';
meanfile = 'mean32.dat';

addpath([ rootpath 'Analyses\CurveFitting\' ]);

%Loop parameters
pert = { 'phase' 'tempo' };
amt = [.03 .08 .15];
incdec = { 'inc' 'dec' };

%configure settings for either FLK (weight/unweight) or PK fits
if strcmp(modeltype,'FLK')
    param = { 'A' 'b' 'c' 'f' 'theta' 'Rsquare' 'AICc' 'AICsse'};
    if weightswitch
        fittypestring='FLKweighted';
    else
        fittypestring='FLKunweighted';
    end
    
elseif strcmp(modeltype,'PK')
    param = { 'alpha' 'beta' 'IRIdiff0' 'Rsquare'};
    if weightswitch
        error([ 'Are you sure you want a weighted PK fit? ' ...
            'This is not normally done...' ]);
    end
    fittypestring='PKunweighted';
    
else
    error('Bad modeltype. Should be "FLK" or "PK".');
end


%Make the directory if it doesn't exist
if writeswitch && ~exist( outpath, 'dir' )
    mkdir( outpath );
end


datasize = [ length(subjects) length(pert) length(amt) length(incdec) ];
if strcmp(modeltype,'FLK')
    mydata = repmat( struct('A',[], 'b',[], 'c',[], 'f',[], 'theta',[], ...
        'rsquare',[],'aic',[], 'aic_sse',[]), datasize );
elseif strcmp(modeltype,'PK')
    mydata = repmat( struct('alpha',[], 'beta',[], 'IRIdiff0',[], ...
        'rsquare',[],'aic',[], 'aic_sse',[]), datasize );
end;


for S1 = 1 : length( subjects )
    S = subjects{S1};
    
    %LOAD IN THIS SUBJECT'S DATA
    [ indata ylims ] = loadSubData( S, inpath, meanfile );
    
    for P1 = 1 : length( pert )
        P = pert{ P1 };
        
        for A1 = 1 : length( amt )
            A = amt(A1);
            
            for I1 = 1 : length( incdec )
                I = incdec{ I1 };
                
                mystring = sprintf( 'S%s%s%.2f%s', S, P, A, I );
                fprintf( '%s:\n', mystring );
                
                % Loop through each initval, pull it from template
                nvals = length( initvalsTemplate );
                initvals = NaN( 1, nvals );
                for i = 1 : nvals
                    ind = { S1 P1 A1 I1 };
                    mysize = arrayfun( ...
                        @(x) size(initvalsTemplate{i},x), 1:length(ind) );
                    ind( mysize==1 ) = {1};
                    initvals(i) = initvalsTemplate{i}(ind{:});
                end
                
                
                goodrows = strcmpi(indata{3},P) & ...
                    indata{4} == A & strcmpi(indata{5},I);
                
             
                %NOTE: tavg needs to be a column vector, for createFitExplicit
                if newmean
                    %tavg is the trial average of phase offset (phi)
                    isDifferent = false( 12, 1 );
                    tavg = NaN( 12, 1 );
                    for event = 1 : 12
                        goodevent = goodrows & indata{6} == event;
                        tavg(event) = mean( indata{7}(goodevent) );
                        
                        isDifferent(event) = sum(goodrows) < 6;
                    end
                    if any( isDifferent ) && ~strcmp( S, 'Mean' )
                        fprintf( ['%s %.2f %s events%s: data will be ' ...
                            'different from orig; orig took average with ' ...
                            'padded zeros.\n'], P, A, I, ...
                            sprintf(' %d',find(isDifferent)) );
                    end
                    
                else
                    
                    T1 = 1:6;
                    temp=zeros(13,6);
                    tavg = NaN( 12, 1 );
                    for T = T1
                        goodrows = indata{2} == T & strcmpi(indata{3},P) & ...
                            indata{4} == A & strcmpi(indata{5},I);
                        safety=indata{7}( goodrows );
                        temp(:,T) = [safety; zeros(13-length(safety),1)];
                    end
                    temp=temp(2:end,:); %cut off the zero trial
                    for tct=1:12
                        tavg(tct)=mean(temp(tct,:));
                    end
                end
                
                mydata( S1,P1,A1,I1 ) = createFitExplicit(tavg, initvals, ...
                    modeltype,figswitch,weightswitch,normalize, explicit);
                
                if flipF && strcmp(modeltype,'FLK') && mydata( S1,P1,A1,I1 ).f < 0
                    mydata( S1,P1,A1,I1 ).f = -mydata( S1,P1,A1,I1 ).f;
                    mydata( S1,P1,A1,I1 ).theta = -mydata( S1,P1,A1,I1 ).theta;
                end
                
                if figswitch
                    perturbation=sprintf('S%s-%s%4.2f%s',S,P,A,I);
                    legend(perturbation,fittypestring,'Location','NorthOutside');
                    xlabel('Sequence Position');
                    ylabel('Relative Phase (degrees/360)')
                    title(sprintf('%s Curve Fit for S%s, Perturbation %s%4.2f%s '...
                        ,fittypestring,S,P,A,I));
                    ylim( ylims );
                    xlim([ 0.5 12.5 ]);
                    set(gca, 'box', 'off', 'xtick', 1:12, 'fontname', 'Arial' );
                    
                    if writeswitch
                        saveas(gcf, [outpath mystring '.fig'] ); %save the .fig
                        %eval(sprintf( 'print -dpng -noui -f%d %s', gcf, [ mystring '.png' ] ));
                        saveas(gcf,[outpath mystring '.eps'],'epsc');%save a .eps of the plot
                        %this is finally one format that doesn't
                        %give warnings and opens in AI in colour
                        saveas(gcf,[outpath mystring '.png'],'png'); %save a .png image of the plot
                    end
                end
                
            end
        end
    end
end


mydata2 = struct2cell( permute(mydata,[4 3 2 1]) );
if strcmp(modeltype,'FLK')
    mydata2 = reshape( mydata2, [], 1 );
    param = { 'A      ' 'b      ' 'c      ' 'f      ' 'theta  ' 'Rsquare' 'AICc   ' 'AICsse '};   % ADDED AIC AICsse to TABLE
elseif strcmp(modeltype,'PK')
    mydata2 = reshape( mydata2, [], 1 );
    param = { 'alpha   ' 'beta       ' 'IRIdiff0' 'Rsquare ' 'AICc       ' 'AICsse     '};
end
header = {'S' 'Pert' 'Amt ' 'IncDec' 'Paramater' 'Value' };
headcol = expandargs(subjects, pert, amt, incdec, param, 'keepcell');

myout = [ headcol mydata2];

if writeswitch
    writeCell( [outpath outputfile], myout, header );
end


function [ indata ylims ] = loadSubData( S, inpath, meanfile )
%FUNCTION THAT READS IN SUBJECT DATA

if strcmp( S, 'Mean' )
    subjfolder = 'MEAN\';
    infile = [ inpath subjfolder meanfile ];
    
    if ismember( meanfile, {'N=32'} )
        nheaderlines = 1;
        datacols = [ 1:4 6 ];
        pattern = '%s %f %s %d %d %f %f %f';
    else
        nheaderlines = 0;
        datacols = 1 : 5;
        pattern = '%s %f %s %d %f';
    end
    
    fid = fopen( infile, 'r' );
    indata = textscan( fid, pattern, 'Headerlines', nheaderlines );
    fclose( fid );
    
    dsize = size( indata{1} );
    indata = { cell(dsize) NaN(dsize) indata{datacols} };
    ylims = [-0.5 0.5];
    
else
    if strcmp( S, 'M' )
        subjfolder='Mathieu\';
    else
        subjfolder=sprintf('S%s\\',S);
    end
    
    infile = sprintf('%s%sS%s_PhaseCalcsadj.txt',inpath,subjfolder,S); % MODIFIED inpath TO POINT TO HOME DIRECTORY
    fid = fopen( infile, 'r' );
    indata = textscan( fid, '%s %d %s %f %s %d %f %s' );
    fclose( fid );
    ylims = [-0.5 0.5];
end
