# Supplementary material for: Losing the beat: deficits in temporal coordination
Source: Philos Trans R Soc Lond B Biol Sci. 2014 Dec 19;369(1658):20130405. doi: 10.1098/rstb.2013.0405 (PMC4240972; doi:10.1098/rstb.2013.0405)
Supplement: Palmer et al. 2014 Model [file rstb20130405supp2.zip › readme.txt]

WHICH SCRIPTS TO USE:
=====================

To generate a new damped harmonic oscillator model fit:
	runSpecific (uses runPhi, depends on output from makeAlldata)
	runPhi (uses processPhi, createFitExplicit)

To generate the noise simulation (and variance histograms):
	varhist (uses noiseSimulation - if you change writeswitch to true, it will re-output the full noiseSimulation analysis too)
	noiseSimulation (uses createFitExplicit)

Other scripts:
	makeAlldata (makes two data files that are used by runSpecific)
