# Supplementary material for: Losing the beat: deficits in temporal coordination
Source: Philos Trans R Soc Lond B Biol Sci. 2014 Dec 19;369(1658):20130405. doi: 10.1098/rstb.2013.0405 (PMC4240972; doi:10.1098/rstb.2013.0405)
Supplement: Palmer et al. 2014 Model [file rstb20130405supp2.zip › runPhi.m]

function data = runPhi( figswitch, writeswitch, outname, initB, initF, explicit )

if nargin < 1
    figswitch = false;
end
if nargin < 2
    writeswitch = false;
end
if nargin < 3
    outname = 'temp';
end
if nargin < 4
    initB = 1; % Default values defined if no argument passed
end
if nargin < 5
    initF = 0.15;
end
if nargin < 6
    % A b c f theta
    explicit = [ false false false false false ];
end

rootpath = 'P:\synch\pascale\Beat-deafness\phase+period\Analyses\CurveFitting\AvgAcrossTrials\ekdebug\';

newmean = true; % Plotting convention
normalize = false; % Plotting convention
flipF = true; % Plotting convention


allsubs = { 'M' '1' '2' '3' '5' '6' '8' '9' '11' '12' '13' '14' ...
    '15' '16' '17' '18' '19' '20' '21' '23' '24' '25' '26' '28' ...
    '29' '30' '31' '32' '33' '34' '35' '36' '37' '38' };

% Initial parameter values (A, c, theta) defined here
initA(1,1,1:3) = [ 0.03 0.08 0.15 ];
initC = 0;
initTheta = 0;


initvalsTemplate = { initA initB initC initF initTheta };

subjects = allsubs;

% Choice of 3 model fits: Large-Fink-Kelso 2002, Psych Research, first 4 events unweighted or weighted; Pfordresher-Kulpa 2011, JEP:HPP 
conds = { 'FLK' true; 'FLK' false; 'PK' false };
names = { 'FLKunweighted' 'FLKweighted' 'PKtest' };


for i = 1 : length(names)
    modeltype = conds{i,1};
    weightswitch = conds{i,2};
    outpath = [ 'H:\aic_temp_output\' outname '\' names{i} '\' ];%[ rootpath outname '\' names{i} '\' ]; /////////////\\\\\\\\\\\\\\\\\\\\\\\\\\\\\\\\\\\\\\\\\\\\\\\\\\\\\\\\\\\\//////////////////
    switches = [ weightswitch figswitch writeswitch newmean normalize flipF ];
    
    data = processPhi( modeltype, outpath, switches, initvalsTemplate, ...
        subjects, explicit );
end
